# Supplementary material for: BCL2-Associated Transcription Factor 1 Promotes SRC/Hypoxia-Inducible Factor 1 Subunit α-Mediated Cancer Stemness in Radioresistant Triple-Negative Breast Cancer
Source: Oncol Res. 2026 Jun 16;34(7):19. doi: 10.32604/or.2026.080978 (PMC13292053; doi:10.32604/or.2026.080978)
Supplement: Supplementary file 1 [file OncolRes-34-80978-s001.zip › Supplementary_Table_(gene_signatures).xlsx]

## Sheet: Table S1
Table S1
DNA repair signature (Reactome Pathways 2014)
LIG1
MRE11A
LIG4
REV1
LIG3
MSH2
MSH3
UBE2T
POLE2
FANCD2
MSH6
MAD2L2
PCNA
MPG
CCNH
NTHL1
NBN
USP1
PMS2
FANCI
FANCL
XRCC5
XRCC6
FANCM
XRCC4
XRCC1
FANCB
FANCA
FANCC
FANCF
FANCE
FANCG
TDP1
MNAT1
CCNO
MDC1
XPA
PRKDC
XPC
ALKBH3
BRIP1
UBC
UBB
ALKBH2
TP53BP1
RFC4
RFC5
RFC2
RFC3
RFC1
RAD23B
PALB2
CDK7
ATM
ATR
BRCA1
BRCA2
RPS27A
MUTYH
MBD4
MLH1
MGMT
H2AFX
RPA2
ZBTB32
GTF2H1
RPA3
GTF2H2
RPA1
GTF2H3
GTF2H4
RAD50
DDB2
XAB2
DDB1
SMUG1
ERCC1
RAD51
RAD52
ERCC4
ERCC5
ERCC2
ERCC3
APEX1
ERCC8
TCEA1
ERCC6
UBA52
FEN1
OGG1
UNG
POLD4
POLB
POLE
POLR2A
EXO1
POLR2B
POLD1
POLR2C
POLR2D
POLD2
POLD3
TDG
POLR2E
POLR2F
POLR2G
POLR2H
POLR2I
POLR2J
POLR2K
POLR2L
REV3L
POLH

## Sheet: Table S2
Table S2
Stemness signature:
TGFB1
EGF
USP7
LILRB2
SIRT2
TGFBR2
MIR125A
LIN28A
MIR145
ID4
NES
ITGA6
S100A4
FKBP5
L1TD1
CD24
TP53
DOT1L
HOTAIR
PSMD10
YAP1
EPAS1
ALDH1L1
DHX9
NCAM1
BMI1
CYR61
TERT
PTTG1
AKT1
E2F2
KDR
CA9
PHLDA2
CD34
FZD4
CDKN2A
MCAM
STAT3
MIR22
MIR21
KLF5
POU5F1
KLF4
SMAD6
ACLY
KLF9
ADAM17
SCGB2A1
MIR124-1
SPDYA
NANOG
RECK
MICU1
LGR5
EZH2
CD44
IL22
NOTCH1
CDKN1A
CTBP2
YBX1
PTEN
PLAU
TWIST1
SEMA3F
HIF1A
GLI1
MIR203A
IGF1R
SOX2
GJA1
ALDH1B1
CXCR4
REG4
RAC1
PROM1
JAK2
TP63
